# Supplementary material for: Impact of Perioperative Lidocaine on Neutrophil Extracellular Trapping and Serum Cytokines in Robot-Assisted Radical Prostatectomy: Randomized Controlled Study
Source: Medicina (Kaunas). 2024 Sep 5;60(9):1452. doi: 10.3390/medicina60091452 (PMC11434533; doi:10.3390/medicina60091452)
Supplement: Supplementary file 1 [file medicina-60-01452-s001.zip]

Archive with 1 entries (1 files):
- medicina-3173116-supplementary.pdf
